# Supplementary material for: A Spectacular Northeast Pacific Invasion by a Low Genetic Diversity Parasite, Orthione Griffenis
Source: Ecol Evol. 2025 Mar 23;15(3):e71160. doi: 10.1002/ece3.71160 (PMC11930546; doi:10.1002/ece3.71160)
Supplement: Supplementary file 1 — Table S1. Metadata for specimens used in the analyses, including species names, sex, collection data, and voucher IDs. [file ECE3-15-e71160-s001.txt]

CATALOGUE_NUMBER	MUSEUM_CODE	LOCATION	STATE	COUNTRY	ASSIGNED_POPULATION	SPECIES	SEX	LATITUDE	LONGITUDE	DATE_COLLECTED	ADDITIONAL_ID
50223	UCM	Morro_Bay	CA	USA	Morro_Bay	Orthione_griffenis	F	35.3449	-120.8459	Feb-17-2020
50226	UCM	Morro_Bay	CA	USA	Morro_Bay	Orthione_griffenis	F	35.3449	-120.8459	Feb-17-2020
50236	UCM	Morro_Bay	CA	USA	Morro_Bay	Orthione_griffenis	F	35.3449	-120.8459	Feb-17-2020
50490	UCM	Morro_Bay	CA	USA	Morro_Bay	Orthione_griffenis	F	35.3449	-120.8459	Feb-16-2020
50491	UCM	Morro_Bay	CA	USA	Morro_Bay	Orthione_griffenis	F	35.3449	-120.8459	Feb-16-2020
50494	UCM	Morro_Bay	CA	USA	Morro_Bay	Orthione_griffenis	F	35.3449	-120.8459	Feb-17-2020
50497	UCM	Morro_Bay	CA	USA	Morro_Bay	Orthione_griffenis	F	35.3449	-120.8459	Feb-17-2020
50498	UCM	Morro_Bay	CA	USA	Morro_Bay	Orthione_griffenis	F	35.3449	-120.8459	Feb-17-2020
50500	UCM	Morro_Bay	CA	USA	Morro_Bay	Orthione_griffenis	F	35.3449	-120.8459	Feb-17-2020
50506	UCM	Morro_Bay	CA	USA	Morro_Bay	Orthione_griffenis	F	35.3449	-120.8459	Feb-17-2020
50381	UCM	Tomales_Bay	CA	USA	Tomales_Bay	Orthione_griffenis	F	38.2087	-122.9374	Feb-17-2020
50508	UCM	Tomales_Bay	CA	USA	Tomales_Bay	Orthione_griffenis	F	38.2087	-122.9374	Feb-23-2020
50510	UCM	Tomales_Bay	CA	USA	Tomales_Bay	Orthione_griffenis	M	38.2087	-122.9374	Feb-23-2020
50510	UCM	Tomales_Bay	CA	USA	Tomales_Bay	Orthione_griffenis	M	38.2087	-122.9374	Feb-23-2020
50520	UCM	Tomales_Bay	CA	USA	Tomales_Bay	Orthione_griffenis	F	38.2087	-122.9374	Sept-16-2019
50522	UCM	Tomales_Bay	CA	USA	Tomales_Bay	Orthione_griffenis	F	38.2087	-122.9374	Feb-23-2020
50525	UCM	Tomales_Bay	CA	USA	Tomales_Bay	Orthione_griffenis	F	38.2087	-122.9374	Feb-23-2020
48788	UCM	Humboldt_Bay	CA	USA	Humboldt_Bay	Orthione_griffenis	F	40.7195	-124.2426	May-12-2017
50472	UCM	Humboldt_Bay	CA	USA	Humboldt_Bay	Orthione_griffenis	F	40.7195	-124.2426	May-12-2017
50473	UCM	Humboldt_Bay	CA	USA	Humboldt_Bay	Orthione_griffenis	F	40.7195	-124.2426	May-12-2017
50474	UCM	Humboldt_Bay	CA	USA	Humboldt_Bay	Orthione_griffenis	F	40.7195	-124.2426	May-12-2017
50477	UCM	Humboldt_Bay	CA	USA	Humboldt_Bay	Orthione_griffenis	F	40.7195	-124.2426	May-12-2017
50478	UCM	Humboldt_Bay	CA	USA	Humboldt_Bay	Orthione_griffenis	F	40.7195	-124.2426	May-12-2017
52309	UF	South_Slough	OR	USA	South_Slough	Orthione_griffenis	F	43.331	-124.314	May-5-2019
52309	UF	South_Slough	OR	USA	South_Slough	Orthione_griffenis	F	43.331	-124.314	May-5-2019
50486	UCM	Yaquina_Bay	OR	USA	Yaquina_Bay	Orthione_griffenis	F	44.617	-124.0207	Sept-28-2019
51202	UCM	Yaquina_Bay	OR	USA	Yaquina_Bay	Orthione_griffenis	M	44.617	-124.0207	Sept-4-2021
51204	UCM	Yaquina_Bay	OR	USA	Yaquina_Bay	Orthione_griffenis	F	44.617	-124.0207	Sept-4-2021
51205	UCM	Yaquina_Bay	OR	USA	Yaquina_Bay	Orthione_griffenis	M	44.617	-124.0207	Sept-4-2021
51211	UCM	Yaquina_Bay	OR	USA	Yaquina_Bay	Orthione_griffenis	M	44.617	-124.0207	Sept-4-2021
51213	UCM	Yaquina_Bay	OR	USA	Yaquina_Bay	Orthione_griffenis	F	44.617	-124.0207	Sept-4-2021
51217	UCM	Yaquina_Bay	OR	USA	Yaquina_Bay	Orthione_griffenis	M	44.617	-124.0207	Sept-4-2021
51219	UCM	Yaquina_Bay	OR	USA	Yaquina_Bay	Orthione_griffenis	F	44.617	-124.0207	Sept-4-2021
51226	UCM	Yaquina_Bay	OR	USA	Yaquina_Bay	Orthione_griffenis	M	44.617	-124.0207	Sept-4-2021
51231	UCM	Yaquina_Bay	OR	USA	Yaquina_Bay	Orthione_griffenis	F	44.617	-124.0207	Sept-4-2021
51232	UCM	Yaquina_Bay	OR	USA	Yaquina_Bay	Orthione_griffenis	M	44.617	-124.0207	Sept-4-2021
50488	UCM	Yaquina_Bay	OR	USA	Yaquina_Bay	Orthione_griffenis	F	44.617	-124.0207	Sept-28-2019
47361	UF	Piles_Beach	BC	CA	Calvert_Island	Orthione_griffenis	F	51.643	-128.087	July-23-2017
47361	UF	Piles_Beach	BC	CA	Calvert_Island	Orthione_griffenis	M	51.643	-128.087	July-23-2017
47787	UF	Calvert_Island	BC	CA	Calvert_Island	Orthione_griffenis	F	51.66	-128.12	Aug-8-2017
50586	UCM	Carroll_Inlet	AK	USA	Ketchikan	Orthione_griffenis	F	55.309431	-131.4694	June-19-2020
51179	UCM	City_of_Saxman	AK	USA	Ketchikan	Orthione_griffenis	F	55.31425	-131.592966	Aug-13-2021
51185	UCM	City_of_Saxman	AK	USA	Ketchikan	Orthione_griffenis	F	55.31425	-131.592966	Aug-13-2021
51152	UCM	Herring_Cove	AK	USA	Ketchikan	Orthione_griffenis	F	55.325245	-131.523	Aug-9-2021
51158	UCM	Herring_Cove	AK	USA	Ketchikan	Orthione_griffenis	F	55.325245	-131.523	Aug-9-2021
50978	UCM	Refuge_Cove	AK	USA	Ketchikan	Orthione_griffenis	F	55.4133241	-131.765532	Aug-7-2025
51099	UCM	Refuge_Cove	AK	USA	Ketchikan	Orthione_griffenis	M	55.4133241	-131.765532	Aug-7-2029
51071	UCM	Mud_Bay	AK	USA	Ketchikan	Orthione_griffenis	F	55.418412	-131.764176	Aug-5-2021
51076	UCM	Mud_Bay	AK	USA	Ketchikan	Orthione_griffenis	F	55.418412	-131.764176	Aug-5-2021
51170	UCM	Settlers_Cove	AK	USA	Ketchikan	Orthione_griffenis	F	55.513	-131.724	Aug-12-2021
51191	UCM	Sitka_National_Park	AK	USA	Sitka	Orthione_griffenis	F	57.045033	-135.310912	Aug-10-2021	SITK 27068
51192	UCM	Sitka_National_Park	AK	USA	Sitka	Orthione_griffenis	F	57.045033	-135.310912	Aug-10-2021	SITK 27069
51161	UCM	Starrigavan	AK	USA	Sitka	Orthione_griffenis	F	57.131714	-135.372522	Aug-9-2021
51162	UCM	Starrigavan	AK	USA	Sitka	Orthione_griffenis	F	57.131714	-135.372522	Aug-9-2021
51163	UCM	Starrigavan	AK	USA	Sitka	Orthione_griffenis	M	57.131714	-135.372522	Aug-9-2021
51190	UCM	Starrigavan	AK	USA	Sitka	Orthione_griffenis	F	57.131714	-135.372522	Aug-8-2021
